# Supplementary material for: Bioinformatics-Driven mRNA-Based Vaccine Design for Controlling Tinea Cruris Induced by Trichophyton rubrum
Source: Pharmaceutics. 2024 Jul 25;16(8):983. doi: 10.3390/pharmaceutics16080983 (PMC11357599; doi:10.3390/pharmaceutics16080983)
Supplement: Supplementary file 1 [file pharmaceutics-16-00983-s001.zip]

Archive with 1 entries (1 files):
- pharmaceutics-3000129-supplementary.pdf
